# Supplementary material for: Resveratrol-Enriched Polygonum cuspidatum Extract Enhances Functional Bioactivity Against Non-Small Cell Lung Cancer Through Modulation of Inflammatory Signaling and Mitochondrial Apoptosis
Source: Nutrients. 2026 Jun 9;18(12):1862. doi: 10.3390/nu18121862 (PMC13304522; doi:10.3390/nu18121862)
Supplement: Supplementary file 1 [file nutrients-18-01862-s001.zip]

Archive with 1 entries (1 files):
- nutrients-4268963-supplementary.pdf
